# Supplementary material for: Structural insights into how Prp5 proofreads the pre-mRNA branch site
Source: Nature. 2021 Aug 4;596(7871):296–300. doi: 10.1038/s41586-021-03789-5 (PMC8357632; doi:10.1038/s41586-021-03789-5)
Supplement: Supplementary file 3 — Excel table showing the protein composition of purified S. cerevisiae pre-A complexes. Proteins were identified by nano LC-ESI MS using MASCOT as a search engine. Only proteins with a ratio of total peptide spectrum matches (PSMs) to the protein size (expressed in kDa) of at least 1 are shown. [file 41586_2021_3789_MOESM3_ESM.xlsx]

## Sheet: pre-A protein composition
Supplementary Table 1 | Protein composition of purified S. cerevisiae pre-A complexes. Proteins were identified by nano LC-ESI MS using MASCOT as a search engine. Only proteins with a ratio of total peptide spectrum matches (PSMs) to the protein size (expressed in kDa) of at least 1 are shown.
				ΔBS-A	U257A
Sm proteins
B	YER029C	22.4	B	116	52
D1	YGR074W	16.3	D1	40	34
D2	YLR275W	12.8	D2	68	72
D3	YLR147C	11.2	D3	53	38
E	YOR159C	10.4	E	14	4
F	YPR182W	9.7	F	11	6
G	YFL017W-A	8.5	G	11	6
U1 snRNP proteins
Prp39	YML046W	74.7	PRP39	263	273
Snu71	YGR013W	71.4	RBM25	260	264
Prp40	YKL012W	69	PRP40	289	284
Prp42	YDR235W	65		243	190
Nam8	YHR086W	56.9	TIA1/TIAR	101	83
Snu56	YDR240C	56.5		174	82
Snp1	YIL061C	34.4	U1-70K	128	77
Mud1	YBR119W	34.4	U1-A	137	95
Luc7	YDL087C	30	LUC7L	206	95
Yhc1	YLR298C	27	U1-C	71	59
U1-related proteins
Npl3	YDR432W	45.4		24	80
U2 snRNP proteins
Rse1	YML049C	153.8	SF3B3	567	572
Hsh155	YMR288W	110	SF3B1	475	518
Prp9	YDL030W	63	SF3A3	270	269
Cus1	YMR240C	50.2	SF3B2	259	109
Prp21	YJL203W	33	SF3A1	123	118
Prp11	YDL043C	29.9	SF3A2	109	58
Lea1	YPL213W	27.2	U2-A’	176	111
Hsh49	YOR319W	24.5	SF3B4	59	79
Msl1	YIR009W	12.8	U2-B’’	37	23
Rds3	YPR094W	12.3	PHF5A	36	15
Ysf3	YNL138W-A	10	SF3B5	14	4
U2-related proteins
Prp5	YBR237W	96	PRP5	441	316
E-complex proteins
Msl5	YLR116W	53	SF1	66	105
Mud2	YKL074C	60.4	U2AF2	85	164
Sub2	YDL084W	50.309	DDX39B	0	0
Cap binding complex
Sto1	YMR125W	100	NCBP1	79	26
Cbc2	YPL178W	23.8	NCBP2	23	83
LSm proteins
LSm1	YJL124C	20.2	LSm1	14	16
LSm2	YBL026W	11.2	LSm2	19	10
LSm3	YLR438C-A	10	LSm3	2	0
LSm4	YER112W	21.3	LSm4	19	11
LSm5	YER146W	10.4	LSm5	7	2
LSm6	YDR378C	9.4	LSm6	6	4
LSm7	YNL147W	13	LSm7	3	4
LSm8	YJR022W	12.4	LSm8	3	0
Other proteins detected with at least 1 PSM/kDa
Xrn1/Kem1	YGL173C	175.4		367	174
Pab1	YER165W	64.3		169	229
Rpl40a	YIL148W	14.6		19	0
Csn12	YJR084W	49.5		43	56
Gbp2	YCL011C	48.7		29	69
Nop1	YDL014W	34.4		28	118
Bfr1	YOR198C	54.6			66
Ssa1	YAL005C/YLL024C	69.657		16	81
Ssb2	YDL229W/YNL209W	66.602		23	69
Rps13	YDR064W	17		5	21
Imd3	YLR432W	56.6		33	63
Sec13	YLR208W	33		6	36
Vps1	YKR001C	78.7		1	95
Ypr0	YPR045C	54		31	71
Act1	YFL039C	42		14	150
