# Supplementary material for: Structural insights into how Prp5 proofreads the pre-mRNA branch site
Source: Nature. 2021 Aug 4;596(7871):296–300. doi: 10.1038/s41586-021-03789-5 (PMC8357632; doi:10.1038/s41586-021-03789-5)
Supplement: Supplementary file 4 — Excel table showing protein-protein crosslinks identified in S. cerevisiae ΔBS-A pre-A complexes. Crosslinks identified by pLink2.3.9 at FDR 1 and 5% are shown. The number of CSMs (crosslinked peptide spectrum matches) are indicated for each crosslinked peptide. “Inter-protein" and “Intra-protein” indicate inter-protein and intra-protein crosslinks, respectively. "Residue 1" and "Residue 2" are the crosslinked residue pairs in Protein 1 and Protein 2, respectively. The data were obtained from two independent crosslinking experiments. [file 41586_2021_3789_MOESM4_ESM.xlsx]

## Sheet: Inter-protein
Supplementary Table 2 | Protein-protein crosslinks identified in S. cerevisiae ΔBS-A pre-A complexes. Crosslinks identified by pLink 2.3.9 at FDR 1 and 5% are shown. The number of CSMs (crosslinked peptide spectrum matches) are indicated for each crosslinked peptide. “Inter-protein" and “Intra-protein” indicate inter-protein and intra-protein crosslinks, respectively. "Residue 1" and "Residue 2" …
						Experiment 1		Experiment 2
Protein 1		Protein 2				FDR 1%	FDR 5%	FDR 1%	FDR 5%
Name	UniProt AC	Name	UniProt AC	Residue1	Residue2
Cbc2	Q08920	Prp9	P19736	10	238	1	1
		Sto1	P34160	10	37	1	2
				16	37	2	7
				111	371	1	1	3	4
Cus1	Q02554	Hsh155	P49955	95	15	1	1
				102	35	2	2
					51	1	1
					66	1	1
					104	2	2
					158	2	2
					161	5	5
				223	722	2	4	3	4
				226	722	2	9
				236	722	16	19	17	20
		Hsh49	Q99181	226	42	1	1
		MBPMS2	P0AEX9-r	24	47		1
				223	89		1
		Msl1	P40567	102	2	2	2	3	3
		Npl3	Q01560	5	155		1
		Prp11	Q07350	191	65	1	2
				202	11	10	11	5	5
					28	1	1
				223	11		1
					60	2	5	6	6
				226	11	1	2
					36		3
					60	4	9		1
				236	60	2	5
				289	11		1
		Prp40	P33203	202	23	1	1
				289	49		1
				394	238	2	2
				402	238	2	4
				429	238	2	2
		Prp5	P21372	83	326	1	1
				95	326	9	9	1	2
				102	202	2	2
					246	5	5
					326	12	12	5	6
		Prp9	P19736	102	468	1	1
				128	466	8	18	1	2
		Rse1	Q04693	202	1149	1	2
				223	1149		1
				236	1165		1
				245	1342	22	22	10	10
				246	1342	24	25	12	12
				347	1149	75	101	14	17
					1165	4	5
				402	2		1
		SmB	P40018	79	138		1
					145	6	9
				83	138		2
					186	4	6
				86	138		1
					186	1	1
				95	135	2	2
					138	3	3
					145	8	11		1
					186	1	1
				102	131	6	7
					132	1	4
					135	9	10
					138	21	23	6	6
					145	13	16	1	1
					186	21	23	12	12
					194		1
				317	138	5	7
					145	49	65	8	8
					186	2	3
				347	186	3	3	4	4
		SmD1	Q02260	79	128		1
				83	128		2
					140	2	3
				86	128	1	2
					140	1	4
				95	140		2
				102	128	11	13
					140	9	15		2
		SmD2	Q06217	61	10	7	7
				64	10	1	2
				79	10	1	2
				83	10	1	1
		SmD3	P43321	16	32	1	1
				79	2		8	5	5
				83	2	1	3	1	2
				86	2		2
		SmE	Q12330	39	4	5	10
					6	2	13	14	15
				41	4		1
					6	2	4	4	7
					68	1	2
				48	4	3	6
					6	2	9	9	9
				50	4		1
					6	1	1
				53	4	1	1
					6	1	2	2	2
				61	4	1	1
				64	4		1
		SmF	P54999	58	20	1	1
		SmG	P40204	16	24	4	5		1
				39	13	2	2		2
				79	2	3	5
		Snp1	Q00916	347	281	2	3
Hsh155	P49955	Cus1	Q02554	15	95	1	1
				35	102	2	2
				51	102	1	1
				66	102	1	1
				104	102	2	2
				158	102	2	2
				161	102	5	5
				722	223	2	4	3	4
					226	2	9
					236	16	19	17	20
		MBPMS2	P0AEX9-r	191	16		1
		Msl5	Q12186	722	199	10	13	3	4
		MSTMBPMS2	P0AEX9-r	151	1			1	1
		Prp11	Q07350	15	60		2
				722	10	1	1
					11		1	3	3
		Prp5	P21372	15	246	4	7
					434	2	3
				45	246	3	4
				51	246	6	7	1	2
					434		1
				66	246	1	3
					434	2	2
				72	246	1	1
					434	2	2
				104	326	3	3
				117	202	1	1
				150	326	1	1
				161	326	4	7
				191	326	17	17	3	3
				237	146	41	43	16	21
					149	1	2
					154	2	2
				276	154	1	1
				325	135	1	1
				402	122	5	7
				932	194	1	3
		Rds3	Q06835	150	103	5	8
				172	103		1
				223	13	12	13	5	5
					53	4	8	2	3
				696	25	1	2
				736	25	1	1		1
		Rse1	Q04693	455	2		1
				500	1269	58	61	14	15
				511	1262	1	1
					1263	1	1
					1269	68	82	39	44
				706	1262	34	46	8	15
					1263	32	39	14	19
					1269	11	11	1	1
				713	1339	13	21	12	12
					1342	61	64	45	46
				740	1262	2	2	2	3
					1263	22	31	19	25
					1269	1	4
		SmB	P40018	158	186		1
		Yhc1	Q05900	117	74		1
		Ysf3	P0C074	223	9		1
				932	4	19	28
					9	1	1		1
					12	4	4	2	2
Hsh49	Q99181	Cus1	Q02554	42	226	1	1
		Lea1	Q08963	208	2	1	2
		Mud2	P36084	213	1		1
		Prp11	Q07350	42	11	1	3
					36		1
					69		1
				166	194		2
				189	239				2
		Prp21	P32524	126	199	2	4	2	3
		Prp9	P19736	101	394	1	1
				147	371	1	1
				204	468	2	7	1	3
				208	468	10	12	7	9
					475	85	214	2	7
					492	13	36	1	1
					499	1	1
				213	475	2	2
					492		1
		Rse1	Q04693	39	1176	5	14
		SmB	P40018	166	145	3	4
Lea1	Q08963	Hsh49	Q99181	2	208	1	2
		Msl1	P40567	215	2	6	6	2	2
		Mud2	P36084	232	161		1
		Prp9	P19736	1	140	2	2
				48	140	2	3
				194	95	2	2
					115	6	6
				205	115	6	7	3	3
				215	95	1	2
					107	1	3
					115	9	13
					121	6	9	1	2
				232	95	3	4
		SmB	P40018	48	3	2	5
				52	3	7	7
				125	76	3	3	10	12
		SmE	Q12330	216	1		1
Luc7	Q07508	MBPMS2	P0AEX9-r	75	89		1
				250	120	6	8
		Npl3	Q01560	34	181	4	10
				250	181	1	1
		Prp40	P33203	175	132	14	20	8	10
		SmB	P40018	120	138	1	1
					145	2	6	1	1
					186	1	2
				128	138	7	9		1
					145	36	41	2	4
					186	1	1
				175	117		1
		SmD1	Q02260	34	140		1
				43	140		5
		SmE	Q12330	241	4	1	1
				250	4		2
					6	1	1
		SmF	P54999	75	16		1
		Snp1	Q00916	128	281	1	1
				250	281	2	3
		Snu56	Q03782	175	396	1	2	1	1
				177	342		1
		Snu71	P53207	120	291	1	4		1
					300	14	17	3	3
					302	113	152	27	35
					317	1	1
				175	103		1
				177	103	23	35		1
					252	5	9
					253	38	51	22	28
					317		1
				241	283	1	2
				250	253	1	1
MBPMS2	P0AEX9-r	Cus1	Q02554	47	24		1
				89	223		1
		Hsh155	P49955	16	191		1
		Luc7	Q07508	89	75		1
				120	250	6	8
		Mud2	P36084	30	1		1
				103	2	1	1
				180	2	1	3
					5	1	1
		Prp11	Q07350	47	48		1
		Prp40	P33203	30	571	1	1
				35	2		2
				47	179	4	7
					451		1
				176	571	3	4
				274	387		3
		Prp5	P21372	43	146		1
				47	149		1
				103	801		1
		Prp9	P19736	35	225		1
		Rds3	Q06835	47	25		3
				274	25	1	1
		Rse1	Q04693	47	2		1
		SmB	P40018	176	100	1	2
		SmG	P40204	314	14		1
		Snu56	Q03782	89	394		1
		Snu71	P53207	30	317	1	2
				47	91		1
				120	317	3	3
				274	407		1
		Sto1	P34160	47	515	1	1
		Yhc1	Q05900	84	208	1	4
Msl1	P40567	Cus1	Q02554	2	102	2	2	3	3
		Lea1	Q08963	2	215	6	6	2	2
		Prp9	P19736	2	95	1	1
					115	33	37	10	11
					121	44	56	9	14
					124	5	5	5	5
		SmB	P40018	2	117	2	2
					145	2	2
					186	3	3	3	4
				27	117	2	4
Msl5	Q12186	Hsh155	P49955	199	722	10	13	3	4
		Mud2	P36084	117	436	2	2	15	16
		Nam8	Q00539	352	4	2	5
		Prp11	Q07350	199	60	32	34	8	10
				240	11	1	1
					36		1
				252	10		1
					11	3	3	3	3
					36	3	5
					48	1	2		1
					60	13	24	13	15
				352	10	3	4
					11	2	5	1	3
					28		1
					36	1	1
					48		1		2
					60	4	10
				366	60	1	2
		Prp21	P32524	90	177		2
				352	29		1
					41	2	3
		Prp40	P33203	229	22				1
				232	23	1	1
				240	22	1	2
				252	2		1
				352	2	1	3
					23		1
					54		2
		Prp5	P21372	15	480		1
				279	301	2	7
					472	1	2
		Prp9	P19736	290	394	8	8	1	1
				352	58		3
		Snu56	Q03782	352	342	1	4
					357	1	2
					396	3	4
				366	342	2	4
					357	1	1
MSTMBPMS2	P0AEX9-r	Hsh155	P49955	1	151			1	1
		Prp40	P33203	60	179			1	2
		Snu71	P53207	1	503				1
				2	317			3	3
					389			1	1
				133	317			2	2
				520	302				1
		Ysf3	P0C074	1	78				1
Mud1	P32605	Npl3	Q01560	199	155		1
		Prp9	P19736	298	525	3	5	6	6
		SmB	P40018	32	65	12	19		4
					68	113	125	42	47
Mud2	P36084	Hsh49	Q99181	1	213		1
		Lea1	Q08963	161	232		1
		MBPMS2	P0AEX9-r	1	30		1
				2	103	1	1
					180	1	3
				5	180	1	1
		Msl5	Q12186	436	117	2	2	15	16
		Prp40	P33203	227	2			1	1
					28		1
					30	5	5	5	6
		Prp5	P21372	13	135	1	1
		SmE	Q12330	5	1				3
		Snp1	Q00916	5	1		1
		Snu71	P53207	436	467				1
Nam8	Q00539	Msl5	Q12186	4	352	2	5
		Prp11	Q07350	4	60	9	11
					121		1
				194	11	3	3
		Prp21	P32524	4	41	1	1
		Prp39	P39682	4	83	3	4
				343	1	3	3	2	2
					2	5	5	3	3
					629	2	3	4	4
				348	2	1	1		1
					626		1
					629	4	4	11	13
		Prp9	P19736	4	58	1	1
					394		1
		Rds3	Q06835	205	83		1
		SmB	P40018	4	145	2	2
		Snu56	Q03782	4	342	6	6
					396	3	4
				194	342	12	13	2	3
					357	2	3
					369	1	1
					396	2	2
				211	342	3	3
				236	342	8	8	3	3
				343	289	25	27	9	11
					342	1	1	2	2
				348	342	3	3
		Yhc1	Q05900	287	150	1	2
Npl3	Q01560	Cus1	Q02554	155	5		1
		Luc7	Q07508	181	34	4	10
					250	1	1
		Mud1	P32605	155	199		1
		Snu71	P53207	152	317	5	5
				173	317	7	7	4	5
					324			5	5
				181	317	151	178	53	72
					324	36	45	12	15
					330	3	3	1	2
		Yhc1	Q05900	181	150	1	2
Prp11	Q07350	Cus1	Q02554	11	202	10	11	5	5
					223		1
					226	1	2
					289		1
				28	202	1	1
				36	226		3
				60	223	2	5	6	6
					226	4	9		1
					236	2	5
				65	191	1	2
		Hsh155	P49955	10	722	1	1
				11	722		1	3	3
				60	15		2
		Hsh49	Q99181	11	42	1	3
				36	42		1
				69	42		1
				194	166		2
				239	189				2
		MBPMS2	P0AEX9-r	48	47		1
		Msl5	Q12186	10	252		1
					352	3	4
				11	240	1	1
					252	3	3	3	3
					352	2	5	1	3
				28	352		1
				36	240		1
					252	3	5
					352	1	1
				48	252	1	2		1
					352		1		2
				60	199	32	34	8	10
					252	13	24	13	15
					352	4	10
					366	1	2
		Nam8	Q00539	11	194	3	3
				60	4	9	11
				121	4		1
		Prp21	P32524	121	183	19	26	6	8
				126	199	6	8
					256		1
				139	240				1
				173	175		1
					183	1	4
				175	177		1
					183	2	4
				192	247	1	5
					254		1
					256	1	1
					261		1
		Prp40	P33203	10	2	1	1
				11	2			2	2
					54	1	1
					83	1	1
				60	2	2	3
					23	1	1
					54	5	5
		Prp5	P21372	11	246	5	5		2
					326	1	1
					650	1	1
				28	246	2	2
				36	326	1	1
				60	246	1	1
					326	2	2
		Prp9	P19736	10	58	1	2
				11	58	3	6	1	1
					394	2	2
				88	394	2	3
				103	394	1	3
		SmB	P40018	144	117	1	1
				192	145		1
		Snu56	Q03782	11	342	6	6	2	2
					396	1	1	3	3
				36	342	2	2
				121	396				1
Prp21	P32524	Hsh49	Q99181	199	126	2	4	2	3
		Msl5	Q12186	29	352		1
				41	352	2	3
				177	90		2
		Nam8	Q00539	41	4	1	1
		Prp11	Q07350	175	173		1
				177	175		1
				183	121	19	26	6	8
					173	1	4
					175	2	4
				199	126	6	8
				240	139				1
				247	192	1	5
				254	192		1
				256	126		1
					192	1	1
				261	192		1
		Prp5	P21372	9	685		1
		Prp9	P19736	1	58			3	3
				20	58	1	1
				29	58		2
				68	47	10	14	3	3
					58	57	77	18	23
				105	107	5	16
					115	23	32	12	16
				143	107	10	22		4
				154	95	29	41	11	15
				175	371	15	17	1	1
				177	371			1	1
				234	124	5	5
		SmB	P40018	240	145	2	3
				247	138	1	1
					145	1	1
		Snu56	Q03782	1	342			1	1
				20	342	1	1
				29	342	5	8	1	2
					369	1	1
				41	342	8	9
Prp39	P39682	Nam8	Q00539	1	343	3	3	2	2
				2	343	5	5	3	3
					348	1	1		1
				83	4	3	4
				626	348		1
				629	343	2	3	4	4
					348	4	4	11	13
		SmB	P40018	83	186	1	1
		Snp1	Q00916	237	295		1
		Snu56	Q03782	1	289	1	1
				2	289	3	3
				83	342	6	6	5	6
				239	342	2	2
				261	342	3	3	3	3
				486	14	13	19	9	12
					16	3	12
					35	4	6
				549	14	8	12	1	1
				564	14		1
				565	14	1	1
				598	14		1
				626	342	3	3
				629	342	3	3
Prp40	P33203	Cus1	Q02554	23	202	1	1
				49	289		1
				238	394	2	2
					402	2	4
					429	2	2
		Luc7	Q07508	132	175	14	20	8	10
		MBPMS2	P0AEX9-r	2	35		2
				179	47	4	7
				387	274		3
				451	47		1
				571	30	1	1
					176	3	4
		Msl5	Q12186	2	252		1
					352	1	3
				22	229				1
					240	1	2
				23	232	1	1
					352		1
				54	352		2
		MSTMBPMS2	P0AEX9-r	179	60			1	2
		Mud2	P36084	2	227			1	1
				28	227		1
				30	227	5	5	5	6
		Prp11	Q07350	2	10	1	1
					11			2	2
					60	2	3
				23	60	1	1
				54	11	1	1
					60	5	5
				83	11	1	1
		Prp42	Q03776	219	3		1
		Prp5	P21372	1	246		1
		Rse1	Q04693	275	556	4	4
		SmD1	Q02260	270	2		1
		SmE	Q12330	2	1		1
		Snp1	Q00916	275	281		1
					295		1
				481	101	2	22	3	6
					135	2	2
					156	1	1
				485	101	11	38	3	15
					135	5	10	2	2
					281		1
				571	162	1	2
					192	1	1
		Snu56	Q03782	2	342	5	6
					357	1	2
					396	2	3
				8	342	1	1	1	2
				23	342	2	2	4	6
					396	2	2	2	2
				46	342		1
				49	342	1	1
				54	342	1	2
					396	2	2
				75	342	1	1
				83	342	2	3
					396	3	3
				104	342	2	3	2	3
					396		1
				533	35		1
		Snu71	P53207	2	198	2	2		1
					317	1	1
				8	317		1
				23	103	1	1
					317		1
				54	317	1	3
					324	1	1
				83	228		1
				179	317	362	433	215	253
					324	8	10	15	16
					330	33	43	7	8
				184	330	1	1
				196	330	27	28	2	4
				205	330	1	1
				219	359	23	29	7	7
				245	330	3	5	1	1
				263	359		1
				266	359		2
					361	1	2
				267	361	1	1
				275	467	4	7	1	2
					479	5	15	2	2
				318	359	77	89	29	35
				343	450	3	4
					461	1	3	1	2
					467	6	7	7	10
					479	1	3	2	2
					487	11	13	4	6
				387	461	1	2
					467	8	16	3	6
					479		2
Prp42	Q03776	Prp40	P33203	3	219		1
		Snu56	Q03782	210	14	1	1
		Snu71	P53207	54	25		1	1	1
		Yhc1	Q05900	39	132	20	24	7	9
					150	6	6	2	2
Prp5	P21372	Cus1	Q02554	202	102	2	2
				246	102	5	5
				326	83	1	1
					95	9	9	1	2
					102	12	12	5	6
		Hsh155	P49955	122	402	5	7
				135	325	1	1
				146	237	41	43	16	21
				149	237	1	2
				154	237	2	2
					276	1	1
				194	932	1	3
				202	117	1	1
				246	15	4	7
					45	3	4
					51	6	7	1	2
					66	1	3
					72	1	1
				326	104	3	3
					150	1	1
					161	4	7
					191	17	17	3	3
				434	15	2	3
					51		1
					66	2	2
					72	2	2
		MBPMS2	P0AEX9-r	146	43		1
				149	47		1
				801	103		1
		Msl5	Q12186	301	279	2	7
				472	279	1	2
				480	15		1
		Mud2	P36084	135	13	1	1
		Prp11	Q07350	246	11	5	5		2
					28	2	2
					60	1	1
				326	11	1	1
					36	1	1
					60	2	2
				650	11	1	1
		Prp21	P32524	685	9		1
		Prp40	P33203	246	1		1
		Prp9	P19736	22	225				2
				326	58	21	31		1
					371	3	3
				673	326	1	1
				675	326	2	4
				680	47		1
					58	1	1
					326	4	6		1
				685	261	1	1
					326	2	2	1	3
				691	261	1	2
				705	225		1
				780	95		1
				838	95	1	1
				845	95		1
		Rse1	Q04693	54	556		1
				68	556	1	1
					615		2
				75	615	1	2	2	3
				80	615	8	9	2	2
					639	1	1
				122	374	2	2
		SmB	P40018	135	132		2
				326	132	1	1
					135	2	3
					138	18	25		3
					145	6	17	1	1
					186	4	4	2	2
		SmD1	Q02260	326	128	77	130	14	20
					129	4	8
					140	1	6
		SmD2	Q06217	792	27	2	2
		Snu56	Q03782	154	35	1	1
				372	35		1
				780	342	2	2
		Snu71	P53207	54	479	1	2
					487	1	1
					614	13	20	7	9
				59	479		2
					614	3	7	2	4
				68	614	11	14	5	5
				75	479	4	5
					497	2	2
					614		1	2	4
				80	479	2	2
					497	3	3
					503		1
					614	23	32	24	28
				88	614		1	1	1
				91	614	2	2	3	5
				122	614	4	4	1	2
		Sto1	P34160	675	808				2
		Ysf3	P0C074	194	4	2	2
Prp9	P19736	Cbc2	Q08920	238	10	1	1
		Cus1	Q02554	466	128	8	18	1	2
				468	102	1	1
		Hsh49	Q99181	371	147	1	1
				394	101	1	1
				468	204	2	7	1	3
					208	10	12	7	9
				475	208	85	214	2	7
					213	2	2
				492	208	13	36	1	1
					213		1
				499	208	1	1
		Lea1	Q08963	95	194	2	2
					215	1	2
					232	3	4
				107	215	1	3
				115	194	6	6
					205	6	7	3	3
					215	9	13
				121	215	6	9	1	2
				140	1	2	2
					48	2	3
		MBPMS2	P0AEX9-r	225	35		1
		Msl1	P40567	95	2	1	1
				115	2	33	37	10	11
				121	2	44	56	9	14
				124	2	5	5	5	5
		Msl5	Q12186	58	352		3
				394	290	8	8	1	1
		Mud1	P32605	525	298	3	5	6	6
		Nam8	Q00539	58	4	1	1
				394	4		1
		Prp11	Q07350	58	10	1	2
					11	3	6	1	1
				394	11	2	2
					88	2	3
					103	1	3
		Prp21	P32524	47	68	10	14	3	3
				58	1			3	3
					20	1	1
					29		2
					68	57	77	18	23
				95	154	29	41	11	15
				107	105	5	16
					143	10	22		4
				115	105	23	32	12	16
				124	234	5	5
				371	175	15	17	1	1
					177			1	1
		Prp5	P21372	47	680		1
				58	326	21	31		1
					680	1	1
				95	780		1
					838	1	1
					845		1
				225	22				2
					705		1
				261	685	1	1
					691	1	2
				326	673	1	1
					675	2	4
					680	4	6		1
					685	2	2	1	3
				371	326	3	3
		Rse1	Q04693	462	1165		1
					1176	3	8	2	3
				492	1001	9	14
					1184	1	1
		SmB	P40018	58	145	1	2
				124	145		1
				235	65	3	6	3	5
				238	65	1	1
					68	10	12		1
				371	131		1
					132	1	1
					135	4	4
					138	3	5
					145	9	10	2	5
				468	145		1
		SmD1	Q02260	371	140		1
		Snu56	Q03782	95	342	2	2
					396		1
				121	342	2	2
				124	342	3	3
		Ysf3	P0C074	305	1		1
Rds3	Q06835	Hsh155	P49955	13	223	12	13	5	5
				25	696	1	2
					736	1	1		1
				53	223	4	8	2	3
				103	150	5	8
					172		1
		MBPMS2	P0AEX9-r	25	47		3
					274	1	1
		Nam8	Q00539	83	205		1
		Rse1	Q04693	83	1165		1
		Ysf3	P0C074	13	9	24	38	4	7
					12		1
				103	4	2	2
					9		1
Rse1	Q04693	Cus1	Q02554	2	402		1
				1149	202	1	2
					223		1
					347	75	101	14	17
				1165	236		1
					347	4	5
				1342	245	22	22	10	10
					246	24	25	12	12
		Hsh155	P49955	2	455		1
				1262	511	1	1
					706	34	46	8	15
					740	2	2	2	3
				1263	511	1	1
					706	32	39	14	19
					740	22	31	19	25
				1269	500	58	61	14	15
					511	68	82	39	44
					706	11	11	1	1
					740	1	4
				1339	713	13	21	12	12
				1342	713	61	64	45	46
		Hsh49	Q99181	1176	39	5	14
		MBPMS2	P0AEX9-r	2	47		1
		Prp40	P33203	556	275	4	4
		Prp5	P21372	374	122	2	2
				556	54		1
					68	1	1
				615	68		2
					75	1	2	2	3
					80	8	9	2	2
				639	80	1	1
		Prp9	P19736	1001	492	9	14
				1165	462		1
				1176	462	3	8	2	3
				1184	492	1	1
		Rds3	Q06835	1165	83		1
		SmB	P40018	556	186		1
		Snu56	Q03782	1165	104		1
		Snu71	P53207	556	461	2	3	1	1
					467	14	32	8	12
					479	4	11	4	5
					487	26	50	8	16
				557	461	2	2
					467	6	6	3	3
					479	6	7
					487	149	192	16	23
					497	26	37	4	6
				615	614	3	4	5	5
				773	461	2	4		1
					467	14	17	6	9
					479	4	6	1	1
					487			2	2
				1012	479	1	3
				1014	467			1	1
		Sto1	P34160	1	1		1
SmB	P40018	Cus1	Q02554	131	102	6	7
				132	102	1	4
				135	95	2	2
					102	9	10
				138	79		1
					83		2
					86		1
					95	3	3
					102	21	23	6	6
					317	5	7
				145	79	6	9
					95	8	11		1
					102	13	16	1	1
					317	49	65	8	8
				186	83	4	6
					86	1	1
					95	1	1
					102	21	23	12	12
					317	2	3
					347	3	3	4	4
				194	102		1
		Hsh155	P49955	186	158		1
		Hsh49	Q99181	145	166	3	4
		Lea1	Q08963	3	48	2	5
					52	7	7
				76	125	3	3	10	12
		Luc7	Q07508	117	175		1
				138	120	1	1
					128	7	9		1
				145	120	2	6	1	1
					128	36	41	2	4
				186	120	1	2
					128	1	1
		MBPMS2	P0AEX9-r	100	176	1	2
		Msl1	P40567	117	2	2	2
					27	2	4
				145	2	2	2
				186	2	3	3	3	4
		Mud1	P32605	65	32	12	19		4
				68	32	113	125	42	47
		Nam8	Q00539	145	4	2	2
		Prp11	Q07350	117	144	1	1
				145	192		1
		Prp21	P32524	138	247	1	1
				145	240	2	3
					247	1	1
		Prp39	P39682	186	83	1	1
		Prp5	P21372	132	135		2
					326	1	1
				135	326	2	3
				138	326	18	25		3
				145	326	6	17	1	1
				186	326	4	4	2	2
		Prp9	P19736	65	235	3	6	3	5
					238	1	1
				68	238	10	12		1
				131	371		1
				132	371	1	1
				135	371	4	4
				138	371	3	5
				145	58	1	2
					124		1
					371	9	10	2	5
					468		1
		Rse1	Q04693	186	556		1
		SmD1	Q02260	3	44	7	9
				65	44		1		2
					54	14	33
		SmD3	P43321	145	32	2	3	1	1
		Snp1	Q00916	55	34	26	41	9	15
				145	281		1
					295		1
		Snu56	Q03782	145	396		1
		Snu71	P53207	145	317	2	2
				186	317	19	32	13	18
					324	1	1
					330	2	3
				194	317	3	9	2	3
SmD1	Q02260	Cus1	Q02554	128	79		1
					83		2
					86	1	2
					102	11	13
				140	83	2	3
					86	1	4
					95		2
					102	9	15		2
		Luc7	Q07508	140	34		1
					43		5
		Prp40	P33203	2	270		1
		Prp5	P21372	128	326	77	130	14	20
				129	326	4	8
				140	326	1	6
		Prp9	P19736	140	371		1
		SmB	P40018	44	3	7	9
					65		1		2
				54	65	14	33
		SmD2	Q06217	54	82	16	36	1	2
				128	27	35	46	9	13
				129	27		1
				140	27	1	2
		Snp1	Q00916	128	75	9	11	1	2
					80	14	20	5	6
					192	3	3
					195		3
SmD2	Q06217	Cus1	Q02554	10	61	7	7
					64	1	2
					79	1	2
					83	1	1
		Prp5	P21372	27	792	2	2
		SmD1	Q02260	27	128	35	46	9	13
					129		1
					140	1	2
				82	54	16	36	1	2
		SmF	P54999	10	20		1
		Snp1	Q00916	27	75	12	22	2	4
SmD3	P43321	Cus1	Q02554	2	79		8	5	5
					83	1	3	1	2
					86		2
				32	16	1	1
		SmB	P40018	32	145	2	3	1	1
		Snp1	Q00916	32	7	11	12
					17	5	5	1	1
				79	17	6	6	2	4
		Yhc1	Q05900	32	22	4	4	1	1
					135	20	31	12	13
					150	12	14	9	11
				79	48	21	30	9	11
SmE	Q12330	Cus1	Q02554	4	39	5	10
					41		1
					48	3	6
					50		1
					53	1	1
					61	1	1
					64		1
				6	39	2	13	14	15
					41	2	4	4	7
					48	2	9	9	9
					50	1	1
					53	1	2	2	2
				68	41	1	2
		Lea1	Q08963	1	216		1
		Luc7	Q07508	4	241	1	1
					250		2
				6	250	1	1
		Mud2	P36084	1	5				3
		Prp40	P33203	1	2		1
		SmG	P40204	4	2		1
					8	8	11
					9	2	3
				6	8	5	7
SmF	P54999	Cus1	Q02554	20	58	1	1
		Luc7	Q07508	16	75		1
		SmD2	Q06217	20	10		1
SmG	P40204	Cus1	Q02554	2	79	3	5
				13	39	2	2		2
				24	16	4	5		1
		MBPMS2	P0AEX9-r	14	314		1
		SmE	Q12330	2	4		1
				8	4	8	11
					6	5	7
				9	4	2	3
Snp1	Q00916	Cus1	Q02554	281	347	2	3
		Luc7	Q07508	281	128	1	1
					250	2	3
		Mud2	P36084	1	5		1
		Prp39	P39682	295	237		1
		Prp40	P33203	101	481	2	22	3	6
					485	11	38	3	15
				135	481	2	2
					485	5	10	2	2
				156	481	1	1
				162	571	1	2
				192	571	1	1
				281	275		1
					485		1
				295	275		1
		SmB	P40018	34	55	26	41	9	15
				281	145		1
				295	145		1
		SmD1	Q02260	75	128	9	11	1	2
				80	128	14	20	5	6
				192	128	3	3
				195	128		3
		SmD2	Q06217	75	27	12	22	2	4
		SmD3	P43321	7	32	11	12
				17	32	5	5	1	1
					79	6	6	2	4
		Snu71	P53207	281	317	7	8
					324	1	1
					487	1	1
				295	317	3	5	3	5
		Yhc1	Q05900	7	22	3	4
					135	2	5
					150	8	12
Snu56	Q03782	Luc7	Q07508	342	177		1
				396	175	1	2	1	1
		MBPMS2	P0AEX9-r	394	89		1
		Msl5	Q12186	342	352	1	4
					366	2	4
				357	352	1	2
					366	1	1
				396	352	3	4
		Nam8	Q00539	289	343	25	27	9	11
				342	4	6	6
					194	12	13	2	3
					211	3	3
					236	8	8	3	3
					343	1	1	2	2
					348	3	3
				357	194	2	3
				369	194	1	1
				396	4	3	4
					194	2	2
		Prp11	Q07350	342	11	6	6	2	2
					36	2	2
				396	11	1	1	3	3
					121				1
		Prp21	P32524	342	1			1	1
					20	1	1
					29	5	8	1	2
					41	8	9
				369	29	1	1
		Prp39	P39682	14	486	13	19	9	12
					549	8	12	1	1
					564		1
					565	1	1
					598		1
				16	486	3	12
				35	486	4	6
				289	1	1	1
					2	3	3
				342	83	6	6	5	6
					239	2	2
					261	3	3	3	3
					626	3	3
					629	3	3
		Prp40	P33203	35	533		1
				342	2	5	6
					8	1	1	1	2
					23	2	2	4	6
					46		1
					49	1	1
					54	1	2
					75	1	1
					83	2	3
					104	2	3	2	3
				357	2	1	2
				396	2	2	3
					23	2	2	2	2
					54	2	2
					83	3	3
					104		1
		Prp42	Q03776	14	210	1	1
		Prp5	P21372	35	154	1	1
					372		1
				342	780	2	2
		Prp9	P19736	342	95	2	2
					121	2	2
					124	3	3
				396	95		1
		Rse1	Q04693	104	1165		1
		SmB	P40018	396	145		1
		Snu71	P53207	278	77	8	16
				342	77	5	6
					79		3
					91	6	6	3	3
					253	2	3
				396	79		2
					103	1	1
					317	6	6	4	6
		Yhc1	Q05900	342	150	1	1
					172		1
				396	150	8	8	11	11
Snu71	P53207	Luc7	Q07508	103	175		1
					177	23	35		1
				252	177	5	9
				253	177	38	51	22	28
					250	1	1
				283	241	1	2
				291	120	1	4		1
				300	120	14	17	3	3
				302	120	113	152	27	35
				317	120	1	1
					177		1
		MBPMS2	P0AEX9-r	91	47		1
				317	30	1	2
					120	3	3
				407	274		1
		MSTMBPMS2	P0AEX9-r	302	520				1
				317	2			3	3
					133			2	2
				389	2			1	1
				503	1				1
		Mud2	P36084	467	436				1
		Npl3	Q01560	317	152	5	5
					173	7	7	4	5
					181	151	178	53	72
				324	173			5	5
					181	36	45	12	15
				330	181	3	3	1	2
		Prp40	P33203	103	23	1	1
				198	2	2	2		1
				228	83		1
				317	2	1	1
					8		1
					23		1
					54	1	3
					179	362	433	215	253
				324	54	1	1
					179	8	10	15	16
				330	179	33	43	7	8
					184	1	1
					196	27	28	2	4
					205	1	1
					245	3	5	1	1
				359	219	23	29	7	7
					263		1
					266		2
					318	77	89	29	35
				361	266	1	2
					267	1	1
				450	343	3	4
				461	343	1	3	1	2
					387	1	2
				467	275	4	7	1	2
					343	6	7	7	10
					387	8	16	3	6
				479	275	5	15	2	2
					343	1	3	2	2
					387		2
				487	343	11	13	4	6
		Prp42	Q03776	25	54		1	1	1
		Prp5	P21372	479	54	1	2
					59		2
					75	4	5
					80	2	2
				487	54	1	1
				497	75	2	2
					80	3	3
				503	80		1
				614	54	13	20	7	9
					59	3	7	2	4
					68	11	14	5	5
					75		1	2	4
					80	23	32	24	28
					88		1	1	1
					91	2	2	3	5
					122	4	4	1	2
		Rse1	Q04693	461	556	2	3	1	1
					557	2	2
					773	2	4		1
				467	556	14	32	8	12
					557	6	6	3	3
					773	14	17	6	9
					1014			1	1
				479	556	4	11	4	5
					557	6	7
					773	4	6	1	1
					1012	1	3
				487	556	26	50	8	16
					557	149	192	16	23
					773			2	2
				497	557	26	37	4	6
				614	615	3	4	5	5
		SmB	P40018	317	145	2	2
					186	19	32	13	18
					194	3	9	2	3
				324	186	1	1
				330	186	2	3
		Snp1	Q00916	317	281	7	8
					295	3	5	3	5
				324	281	1	1
				487	281	1	1
		Snu56	Q03782	77	278	8	16
					342	5	6
				79	342		3
					396		2
				91	342	6	6	3	3
				103	396	1	1
				253	342	2	3
				317	396	6	6	4	6
		Yhc1	Q05900	77	150		3
				264	150	46	59	6	9
Sto1	P34160	Cbc2	Q08920	37	10	1	2
					16	2	7
				371	111	1	1	3	4
		MBPMS2	P0AEX9-r	515	47	1	1
		Prp5	P21372	808	675				2
		Rse1	Q04693	1	1		1
Yhc1	Q05900	Hsh155	P49955	74	117		1
		MBPMS2	P0AEX9-r	208	84	1	4
		Nam8	Q00539	150	287	1	2
		Npl3	Q01560	150	181	1	2
		Prp42	Q03776	132	39	20	24	7	9
				150	39	6	6	2	2
		SmD3	P43321	22	32	4	4	1	1
				48	79	21	30	9	11
				135	32	20	31	12	13
				150	32	12	14	9	11
		Snp1	Q00916	22	7	3	4
				135	7	2	5
				150	7	8	12
		Snu56	Q03782	150	342	1	1
					396	8	8	11	11
				172	342		1
		Snu71	P53207	150	77		3
					264	46	59	6	9
Ysf3	P0C074	Hsh155	P49955	4	932	19	28
				9	223		1
					932	1	1		1
				12	932	4	4	2	2
		MSTMBPMS2	P0AEX9-r	78	1				1
		Prp5	P21372	4	194	2	2
		Prp9	P19736	1	305		1
		Rds3	Q06835	4	103	2	2
				9	13	24	38	4	7
					103		1
				12	13		1

## Sheet: Intra-protein
				Experiment 1		Experiment 2
Protein				FDR 1%	FDR 5%	FDR 1%	FDR 5%
Name	UniProt AC	Residue1	Residue2
Cbc2	Q08920	16	111		1
		111	16		1
Cus1	Q02554	1	39				1
			41				1
		2	64				1
		5	86		1
		8	41		1
			329	1	1
		24	50		1
		39	1				1
			41	50	57	32	37
			48	69	74	62	82
			50	33	37	25	25
			53	18	20	13	14
			357		2
			358				2
		40	48			2	2
			50	1	1	1	1
			53	2	3	7	11
			347				1
		41	1				1
			8		1
			39	50	57	32	37
			50	7	10	2	6
			53	17	18	11	14
			180			1	1
		48	39	69	74	62	82
			40			2	2
			53	55	71	61	81
			58	1	1
			64		1
			125				1
		50	24		1
			39	33	37	25	25
			40	1	1	1	1
			41	7	10	2	6
			58	9	10	12	13
			64		1	5	9
			236		1
		53	39	18	20	13	14
			40	2	3	7	11
			41	17	18	11	14
			48	55	71	61	81
			61	96	110	103	140
			64	56	58	43	45
		58	48	1	1
			50	9	10	12	13
			64	19	21	15	20
			79		1
		61	53	96	110	103	140
			79	3	3	1	2
			259		1
		64	2				1
			48		1
			50		1	5	9
			53	56	58	43	45
			58	19	21	15	20
			79	5	6	2	2
			83		1
			102				1
		79	58		1
			61	3	3	1	2
			64	5	6	2	2
			86	26	31	18	20
			95	21	24	5	5
			102	5	5	3	3
		83	64		1
			95	22	22	3	3
			102	31	33	17	18
			347		2
			394		2
		86	5		1
			79	26	31	18	20
			102	31	31	16	16
			317		1
		95	79	21	24	5	5
			83	22	22	3	3
			102	131	134	93	96
		102	64				1
			79	5	5	3	3
			83	31	33	17	18
			86	31	31	16	16
			95	131	134	93	96
			128	6	6	4	7
			131		1	2	2
			226		1
			394				1
		125	48				1
		128	102	6	6	4	7
		131	102		1	2	2
		167	317				2
		180	41			1	1
		191	317				1
		201	226	3	3	1	2
			236	1	1
			245	1	1
			289	2	2
		202	223	10	10	6	6
			226	16	17	17	19
			236	28	28	17	18
			245	5	5	2	2
			246	103	105	89	92
			253	1	1
			289	9	13
		223	202	10	10	6	6
			236	24	28	8	8
			246	2	2	7	7
			289	4	9	4	6
		226	102		1
			201	3	3	1	2
			202	16	17	17	19
			236	43	50	21	32
			245		1
			246	21	21	16	17
			289	12	14	2	7
		236	50		1
			201	1	1
			202	28	28	17	18
			223	24	28	8	8
			226	43	50	21	32
			246	26	26	14	14
			289	1	2
		245	201	1	1
			202	5	5	2	2
			226		1
		246	202	103	105	89	92
			223	2	2	7	7
			226	21	21	16	17
			236	26	26	14	14
			289		1
			315		1
			379	1	1
			394		1
		253	202	1	1
		259	61		1
		289	201	2	2
			202	9	13
			223	4	9	4	6
			226	12	14	2	7
			236	1	2
			246		1
		315	246		1
		317	86		1
			167				2
			191				1
			347		4		3
		329	8	1	1
			347	23	23	21	21
		341	357	1	1		1
		347	40				1
			83		2
			317		4		3
			329	23	23	21	21
			358	1	1	2	4
			429	6	6	2	2
		357	39		2
			341	1	1		1
		358	39				2
			347	1	1	2	4
		379	246	1	1
		394	83		2
			102				1
			246		1
			419		2
		419	394		2
		429	347	6	6	2	2
Hsh155	P49955	1	706				1
		15	35	31	41
			45	17	18
			51	17	18
			66	5	22
			72	10	10
			104	1	1
			151	3	3
			158	3	3
			161	1	1
			191	1	1
			328	1	2
			410	2	3
			454		2
			612	1	1
		35	15	31	41
			45	14	19	6	9
			51	21	21	17	17
			66	8	12	8	11
			72	7	7	2	2
		45	15	17	18
			35	14	19	6	9
			66	19	20	9	11
			98		1
			158	1	1
			161	2	2
			454		1		2
			632		1
		51	15	17	18
			35	21	21	17	17
			66	14	20	7	10
			72	3	3
			137		4		16
			158	1	1
			191	2	2		1
			328		1
			454			1	2
		66	15	5	22
			35	8	12	8	11
			45	19	20	9	11
			51	14	20	7	10
			72	35	73	18	37
			104	8	10	3	3
			150	2	2	2	4
			151		1
			161	1	1
			191	1	3	1	2
			410	3	4
		72	15	10	10
			35	7	7	2	2
			51	3	3
			66	35	73	18	37
			150	4	4
			161	4	4
			191	4	4
			454	4	5	1	4
		98	45		1
			104				1
		104	15	1	1
			66	8	10	3	3
			98				1
			142	1	1
			150	2	2
			158	3	5
			161	8	8
			172	2	3
			191	5	5	4	4
		117	150	6	6	1	1
			151			1	1
			158	6	8	2	3
			161	7	9	1	1
			191	16	16	8	8
		137	51		4		16
		142	104	1	1
		150	66	2	2	2	4
			72	4	4
			104	2	2
			117	6	6	1	1
			172	54	54	53	57
			191	1	4	1	2
		151	15	3	3
			66		1
			117			1	1
			172	2	2
			191			1	1
			328	1	2
		158	15	3	3
			45	1	1
			51	1	1
			104	3	5
			117	6	8	2	3
			172	2	2	1	1
			191	690	703	475	489
		161	15	1	1
			45	2	2
			66	1	1
			72	4	4
			104	8	8
			117	7	9	1	1
			172	60	61	39	39
			191	373	379	255	260
		162	191	2	2	14	14
		172	104	2	3
			150	54	54	53	57
			151	2	2
			158	2	2	1	1
			161	60	61	39	39
			191	655	701	435	448
		191	15	1	1
			51	2	2		1
			66	1	3	1	2
			72	4	4
			104	5	5	4	4
			117	16	16	8	8
			150	1	4	1	2
			151			1	1
			158	690	703	475	489
			161	373	379	255	260
			162	2	2	14	14
			172	655	701	435	448
			696		1
			740		1
		237	276	12	12	20	20
		276	237	12	12	20	20
		328	15	1	2
			51		1
			151	1	2
			410	4	4	1	1
			454		2
		410	15	2	3
			66	3	4
			328	4	4	1	1
			454			2	2
			455	55	56	37	40
		454	15		2
			45		1		2
			51			1	2
			72	4	5	1	4
			328		2
			410			2	2
		455	410	55	56	37	40
			500	26	26	14	15
		463	500	1	1
			511	22	29	4	6
		473	521	8	8	3	3
		500	455	26	26	14	15
			463	1	1
		511	463	22	29	4	6
		521	473	8	8	3	3
		612	15	1	1
		632	45		1
		696	191		1
			736			2	2
		706	1				1
			740	149	168	96	105
		736	696			2	2
		740	191		1
			706	149	168	96	105
Hsh49	Q99181	1	189				2
		22	39	59	74	75	88
			42	248	275	248	282
		39	22	59	74	75	88
		42	22	248	275	248	282
		101	133	2	2
		133	101	2	2
			213	6	7	5	5
		189	1				2
			193				1
			213		1
		193	189				1
		204	213			1	1
		213	133	6	7	5	5
			189		1
			204			1	1
Lea1	Q08963	194	215	32	35	6	8
			232	25	25	18	21
		205	215	62	67	30	40
			232	38	40	13	13
		215	194	32	35	6	8
			205	62	67	30	40
		232	194	25	25	18	21
			205	38	40	13	13
Luc7	Q07508	1	85		1
			88				1
			177				1
		2	88		1
			241		1
		13	34	1	2	1	2
			43	1	1	1	1
			67	36	38	22	22
			75	19	19	15	15
			77		1
		34	13	1	2	1	2
			43	81	101	62	79
			67	13	15	10	11
			75	27	31	4	10
			88	2	2
			250	1	1
		43	13	1	1	1	1
			34	81	101	62	79
			67	160	163	96	101
			75	157	176	87	102
		67	13	36	38	22	22
			34	13	15	10	11
			43	160	163	96	101
			75	7	7	1	2
		75	13	19	19	15	15
			34	27	31	4	10
			43	157	176	87	102
			67	7	7	1	2
		77	13		1
		85	1		1
			250	8	9
		88	1				1
			2		1
			34	2	2
			250	8	9	3	3
		120	250	5	5
		128	197	2	2		1
		175	177	1	1	2	2
			181	1	1
		177	1				1
			175	1	1	2	2
		181	175	1	1
		197	128	2	2		1
		241	2		1
			250	80	85	48	58
		250	34	1	1
			85	8	9
			88	8	9	3	3
			120	5	5
			241	80	85	48	58
MBPMS2	P0AEX9-r	2	43		1
			47		1
			176		1
			203		1
			424		1
		7	176		1
		16	47	1	1
		26	30	159	163
			35	127	141
			43		1
			47	1	1
			176		5
			203		1
			296	11	12
		27	30	1	3
			35	8	9
			43	2	2
			47		1
			176		1
			203		1
			274	1	1
			296	64	69
			327		2
			447	1	1
		30	26	159	163
			27	1	3
			43	2	2
			47		1
			103		1
			120		1
			176		23
			274	1	1
			296	1	1
		35	26	127	141
			27	8	9
			176	10	27
			438	3	4
			447	1	1
		43	2		1
			26		1
			27	2	2
			30	2	2
			47		1
			176	1	9
			180	1	1
			203		2
			424	1	1
			438	4	6
			447	2	3
		47	2		1
			16	1	1
			26	1	1
			27		1
			30		1
			43		1
			47	2	2
			138	3	3
			176	5	8
			180		2
			424	7	7
			438	19	19
			447	25	25
		84	84		2
			103	1	1
			128	9	15
			138	5	5
			176	2	6
			257	1	1
			298	2	2
			306	338	340
			314	4	4
			424	1	1
			438	1	1
		89	176		4
			306	17	17
		103	30		1
			84	1	1
			138	1	1
			176	49	61
			274	23	25
			438	2	2
			447	10	10
		120	30		1
			176		1
			314	21	21
			424	3	3
			438	2	2
			447	4	4
		128	84	9	15
			327	60	60
		138	47	3	3
			84	5	5
			103	1	1
			176	2	5
			201	27	27
			203	438	444
			220	50	52
		141	201	1	1
			203	29	33
			220	3	3
		171	180	1	1
		176	2		1
			7		1
			26		5
			27		1
			30		23
			35	10	27
			43	1	9
			47	5	8
			84	2	6
			89		4
			103	49	61
			120		1
			138	2	5
			176	2	8
			180	16	27
			190	2	2
			203	1	2
			274	15	32
			278	1	1
			296	1	4
			298		1
			314		3
			363	2	6
			424		1
			438		2
			442		5
			447	10	16
		180	43	1	1
			47		2
			171	1	1
			176	16	27
			180	8	8
			252	1	1
			363	73	73
			424	2	2
			438	2	2
			442	1	1
			447	18	21
		190	176	2	2
			252	4	4
			363	71	73
			447	1	1
		201	138	27	27
			141	1	1
			203	1	1
		203	2		1
			26		1
			27		1
			43		2
			138	438	444
			141	29	33
			176	1	2
			201	1	1
			252	1	1
			278		4
			447	1	1
		220	138	50	52
			141	3	3
		252	180	1	1
			190	4	4
			203	1	1
			306	1	1
			363	1	1
			447	2	2
		257	84	1	1
		274	27	1	1
			30	1	1
			103	23	25
			176	15	32
			306	5	5
			424	15	15
			438	30	31
			442	3	3
			447	22	24
		278	176	1	1
			203		4
		296	26	11	12
			27	64	69
			30	1	1
			176	1	4
			314	52	54
		298	84	2	2
			176		1
			306	6	7
		306	84	338	340
			89	17	17
			252	1	1
			274	5	5
			298	6	7
			306	4	8
			314	3	8
		314	84	4	4
			120	21	21
			176		3
			296	52	54
			306	3	8
		327	27		2
			128	60	60
		363	176	2	6
			180	73	73
			190	71	73
			252	1	1
			424	3	3
			438	4	4
			447	6	6
		424	2		1
			43	1	1
			47	7	7
			84	1	1
			120	3	3
			176		1
			180	2	2
			274	15	15
			363	3	3
			438	18	20
			442	82	86
			447	37	43
		438	35	3	4
			43	4	6
			47	19	19
			84	1	1
			103	2	2
			120	2	2
			176		2
			180	2	2
			274	30	31
			363	4	4
			424	18	20
			438	2	4
			442	127	134
			447	21	24
		442	176		5
			180	1	1
			274	3	3
			424	82	86
			438	127	134
			447	1	1
		447	27	1	1
			35	1	1
			43	2	3
			47	25	25
			103	10	10
			120	4	4
			176	10	16
			180	18	21
			190	1	1
			203	1	1
			252	2	2
			274	22	24
			363	6	6
			424	37	43
			438	21	24
			442	1	1
Msl1	P40567	2	97	2	2	4	5
			100	1	1
			105				1
		7	97		1		1
		97	2	2	2	4	5
			7		1		1
		100	2	1	1
		105	2				1
Msl5	Q12186	1	282				2
		15	37	4	4	2	2
			186		1
			226				1
		22	37			3	3
			196		1
			366		1
		25	37	2	2
		37	15	4	4	2	2
			22			3	3
			25	2	2
			178				1
		116	124	32	32	29	29
			143	3	3	2	2
			147	7	8	13	13
			151	8	8	12	12
		117	124	7	7	5	5
			143	1	1		1
			147	4	6	4	9
			151	17	19	21	21
		124	116	32	32	29	29
			117	7	7	5	5
			143	2	2
			147	24	25	17	19
			196		1
		131	147				1
			226			2	3
		143	116	3	3	2	2
			117	1	1		1
			124	2	2
		147	116	7	8	13	13
			117	4	6	4	9
			124	24	25	17	19
			131				1
			186	65	70	72	80
		151	116	8	8	12	12
			117	17	19	21	21
		178	37				1
			229	7	7	17	19
			240	60	62	55	56
			252	11	12	10	10
			282		1
		186	15		1
			147	65	70	72	80
			196	2	2	3	5
		196	22		1
			124		1
			186	2	2	3	5
			252	1	3	3	6
		226	15				1
			131			2	3
			240	10	10	1	1
			252	3	4
		229	178	7	7	17	19
			240	26	27	13	17
			252	1	1
		232	252	7	8	5	6
		240	178	60	62	55	56
			226	10	10	1	1
			229	26	27	13	17
		252	178	11	12	10	10
			196	1	3	3	6
			226	3	4
			229	1	1
			232	7	8	5	6
			279	2	2
			282	1	5		10
			352	6	8	2	2
		279	252	2	2
		282	1				2
			178		1
			252	1	5		10
		290	352	2	2
		300	352	1	1
		352	252	6	8	2	2
			290	2	2
			300	1	1
			366	58	80	33	45
		366	22		1
			352	58	80	33	45
MSTMBPMS2	P0AEX9-r	1	43				6
			141				1
			270			1	1
			291			2	6
		2	2			24	30
			11			2	3
			15			76	80
			20			3	4
			39			31	31
			40			11	18
			43			89	93
			48			54	54
			56			47	49
			60			58	65
			97			14	15
			102			9	12
			116			71	73
			133			23	24
			151			13	14
			189			42	50
			193			43	44
			203			2	2
			214			5	5
			216			1	1
			265			3	3
			287			69	74
			291			3	3
			309			3	3
			319			5	5
			327			7	7
			376			3	3
			437			26	26
			451			7	9
			455			18	19
			460			14	14
			494			5	5
			520			90	96
		11	2			2	3
			43			9	10
			48			6	6
			60			8	8
			102			1	2
			116			1	1
			158				1
			287			16	16
			520			2	2
		15	2			76	80
			43			11	11
			48			24	24
			56			4	6
			60			57	60
			133			3	4
			216				1
			287			111	118
			291				1
			319			1	2
			520			3	5
		20	2			3	4
		39	2			31	31
			43			85	92
			48			75	80
			56				1
			189				2
			309			2	4
		40	2			11	18
			43				2
			309			29	33
		43	1				6
			2			89	93
			11			9	10
			15			11	11
			39			85	92
			40				2
			56			1	1
			189				1
			451				1
		48	2			54	54
			11			6	6
			15			24	24
			39			75	80
			189			1	14
			460				1
		56	2			47	49
			15			4	6
			39				1
			43			1	1
			189				2
			451			3	3
			520			4	4
		60	2			58	65
			11			8	8
			15			57	60
			189				2
			437			6	6
			451			9	9
			460			18	20
			520			12	12
		97	2			14	15
			141			2	5
			151			2	2
			189			3	6
			311			1	1
			319			197	199
			327			1	1
			460			1	1
		102	2			9	12
			11			1	2
			319			9	9
		116	2			71	73
			11			1	1
			189			27	34
			287			24	24
			340			1	1
			437			1	1
			451			4	4
			460			6	7
			520			9	9
		133	2			23	24
			15			3	4
			327			16	17
			437			2	2
			460			2	2
		141	1				1
			97			2	5
			340			18	18
		151	2			13	14
			97			2	2
			189				1
			193			2	3
			214			19	19
			216			230	238
			233			2	2
			520			3	3
		154	216			11	11
		158	11				1
		189	2			42	50
			39				2
			43				1
			48			1	14
			56				2
			60				2
			97			3	6
			116			27	34
			151				1
			193			1	8
			270			1	1
			287			3	15
			309				1
			327				1
			376			1	1
			460			9	11
			494				1
			520			52	71
		193	2			43	44
			151			2	3
			189			1	8
			376			37	37
			460			5	6
			520			34	35
		203	2			2	2
			265			1	1
			376			31	31
		214	2			5	5
			151			19	19
			520			1	1
		216	2			1	1
			15				1
			151			230	238
			154			11	11
		233	151			2	2
			291				1
		265	2			3	3
			203			1	1
		270	1			1	1
			189			1	1
		287	2			69	74
			11			16	16
			15			111	118
			116			24	24
			189			3	15
			437			7	7
			451			9	11
			460			9	10
			520			24	24
		291	1			2	6
			2			3	3
			15				1
			233				1
		309	2			3	3
			39			2	4
			40			29	33
			189				1
			327			17	18
		311	97			1	1
			327			1	1
		319	2			5	5
			15			1	2
			97			197	199
			102			9	9
			327				2
		327	2			7	7
			97			1	1
			133			16	17
			189				1
			309			17	18
			311			1	1
			319				2
		340	116			1	1
			141			18	18
		376	2			3	3
			189			1	1
			193			37	37
			203			31	31
			460			2	2
			520			5	5
		437	2			26	26
			60			6	6
			116			1	1
			133			2	2
			287			7	7
			451			24	33
			455			65	66
			460			31	33
			520			8	8
		451	2			7	9
			43				1
			56			3	3
			60			9	9
			116			4	4
			287			9	11
			437			24	33
			455			70	76
			460			10	12
			520			5	5
		455	2			18	19
			437			65	66
			451			70	76
			520			1	2
		460	2			14	14
			48				1
			60			18	20
			97			1	1
			116			6	7
			133			2	2
			189			9	11
			193			5	6
			287			9	10
			376			2	2
			437			31	33
			451			10	12
			494			5	6
			520			8	9
		494	2			5	5
			189				1
			460			5	6
		520	2			90	96
			11			2	2
			15			3	5
			56			4	4
			60			12	12
			116			9	9
			151			3	3
			189			52	71
			193			34	35
			214			1	1
			287			24	24
			376			5	5
			437			8	8
			451			5	5
			455			1	2
			460			8	9
Mud1	P32605	32	100				1
		100	32				1
		125	127	3	3
		127	125	3	3
			210		1
		138	142	14	17	2	2
			145	10	10	5	5
		142	138	14	17	2	2
			145	1	1
			170		1
		145	138	10	10	5	5
			142	1	1
		158	177				1
			199	11	13	6	7
			206	39	44	39	42
		170	142		1
		172	216		1
		177	158				1
		188	199	12	13	12	13
		199	158	11	13	6	7
			188	12	13	12	13
			210	1	1
		206	158	39	44	39	42
			216	6	6	1	1
		210	127		1
			199	1	1
			216	18	24	7	9
			286	1	1
		213	216	28	37	26	29
			278		1		1
			286	2	2
		216	172		1
			206	6	6	1	1
			210	18	24	7	9
			213	28	37	26	29
			278	17	17	10	11
			286	5	5
			298	2	2
		278	213		1		1
			216	17	17	10	11
		286	210	1	1
			213	2	2
			216	5	5
		298	216	2	2
Mud2	P36084	1	5		1		2
			23			4	4
			58				1
		2	2				6
			13				1
			48			1	1
			58		2
			156		1		2
			161				2
			459				1
		5	1		1		2
			13	11	13
			23		1
			58		1
		13	2				1
			5	11	13
			23	27	30	11	15
			45		1
		20	31		1
			45	3	3
		23	1			4	4
			5		1
			13	27	30	11	15
			45	27	35	26	26
			48	1	1	1	2
			58	1	1		3
		31	20		1
			45	33	37	15	16
			48			1	1
			58	5	5
		45	13		1
			20	3	3
			23	27	35	26	26
			31	33	37	15	16
			48	15	25	22	30
			55	6	6	6	6
			58	10	12	2	6
		48	2			1	1
			23	1	1	1	2
			31			1	1
			45	15	25	22	30
			58	1	1	1	2
			168	1	2
		55	45	6	6	6	6
		58	1				1
			2		2
			5		1
			23	1	1		3
			31	5	5
			45	10	12	2	6
			48	1	1	1	2
			156				1
		156	2		1		2
			58				1
			168	1	1	4	6
			175	1	1
			248				1
		161	2				2
		168	48	1	2
			156	1	1	4	6
		175	156	1	1
		239	361	6	6	1	1
		248	156				1
		285	361	3	3	4	4
		292	388	11	12	13	17
		361	239	6	6	1	1
			285	3	3	4	4
		385	391	3	4	6	11
		388	292	11	12	13	17
		391	385	3	4	6	11
		445	486		1	1	1
		449	486	40	42	48	50
		459	2				1
		486	445		1	1	1
			449	40	42	48	50
Nam8	Q00539	4	194	5	5
		103	136	2	2
			194	2	2
		136	103	2	2
		139	194	2	2
		194	4	5	5
			103	2	2
			139	2	2
			211	109	112	67	67
		211	194	109	112	67	67
			272		1
		272	211		1
Npl3	Q01560	152	198		1
		155	194	6	6	11	11
			198	1	2
		194	155	6	6	11	11
		198	152		1
			155	1	2
Prp11	Q07350	1	48		1
		10	28	15	16
			36	3	3
			60	11	13
		11	28	33	33	23	23
			36	2	2	1	1
			48	4	4	1	1
			60	35	35	20	20
			65	1	1
		28	10	15	16
			11	33	33	23	23
			48	5	11		1
			60	40	44	30	39
			69				1
		36	10	3	3
			11	2	2	1	1
			60	31	32	21	21
			65	8	8	3	3
		48	1		1
			11	4	4	1	1
			28	5	11		1
			60	64	67	59	61
			65	1	1	1	1
		60	10	11	13
			11	35	35	20	20
			28	40	44	30	39
			36	31	32	21	21
			48	64	67	59	61
			69		1
			194	1	1
		65	11	1	1
			36	8	8	3	3
			48	1	1	1	1
		69	28				1
			60		1
		121	173	3	5	1	2
			175	2	2
		173	121	3	5	1	2
		175	121	2	2
		194	60	1	1
Prp21	P32524	1	51	2	2	7	7
			68			7	7
		2	116		1
		9	41		1
			51	14	15	1	2
			68	1	1
			116		1
		13	51	9	9
		20	41	20	22	10	10
			154	2	2
			234	1	1
			261		1
		29	41	6	6
			68	18	19	7	10
			154	2	3
		41	9		1
			20	20	22	10	10
			29	6	6
			68	2	2	1	1
			234	1	1
		51	1	2	2	7	7
			9	14	15	1	2
			13	9	9
		68	1			7	7
			9	1	1
			29	18	19	7	10
			41	2	2	1	1
			105			1	1
			177		1
			256				1
		105	68			1	1
			143	56	67	53	64
			256			2	2
		107	133	11	11
			143	71	74	53	55
			234		1		2
		116	2		1
			9		1
			276				1
		133	107	11	11
		143	105	56	67	53	64
			107	71	74	53	55
		154	20	2	2
			29	2	3
		175	183	84	94	86	87
		177	68		1
			183	121	133	81	98
		183	175	84	94	86	87
			177	121	133	81	98
		199	240	1	1
			247	9	9	3	3
			254	2	2
		205	240	1	1	1	1
			247	5	5
		234	20	1	1
			41	1	1
			107		1		2
		240	199	1	1
			205	1	1	1	1
			256	2	2
		247	199	9	9	3	3
			205	5	5
			256	23	24	9	17
			261	1	1
		254	199	2	2
			261	24	27	7	14
			263			2	5
			264	1	1
		256	68				1
			105			2	2
			240	2	2
			247	23	24	9	17
		261	20		1
			247	1	1
			254	24	27	7	14
		263	254			2	5
		264	254	1	1
		276	116				1
Prp39	P39682	1	83	1	1	5	5
			105	25	28	41	42
			106	17	17	20	20
			395			2	2
			629			1	1
		2	83	5	7	4	4
			105	78	78	54	55
			106	17	17	14	14
		83	1	1	1	5	5
			2	5	7	4	4
			629	1	1	2	2
		105	1	25	28	41	42
			2	78	78	54	55
		106	1	17	17	20	20
			2	17	17	14	14
		156	544		1
		175	209	40	53	20	26
		203	212	24	31	18	27
		204	212	1	1
		209	175	40	53	20	26
			339				1
		212	203	24	31	18	27
			204	1	1
		223	268	3	3	1	1
			272	38	39	35	35
			303	43	43	30	30
		261	302	109	120	89	107
			303	12	12	13	14
		268	223	3	3	1	1
		272	223	38	39	35	35
			302	67	68	49	53
			303	24	24	19	20
		302	261	109	120	89	107
			272	67	68	49	53
		303	223	43	43	30	30
			261	12	12	13	14
			272	24	24	19	20
		316	565		1
		339	209				1
		382	395	1	1	2	3
		390	401	48	52	43	44
		395	1			2	2
			382	1	1	2	3
		401	390	48	52	43	44
			453	9	9	19	19
		453	401	9	9	19	19
			486	98	103	93	104
		460	486	255	264	180	185
			489	1	1		1
			629		2		1
		465	489	1	1
		486	453	98	103	93	104
			460	255	264	180	185
		489	460	1	1		1
			465	1	1
		544	156		1
		549	565	5	5
		565	316		1
			549	5	5
		569	615	1	1
		598	629				1
		615	569	1	1
		629	1			1	1
			83	1	1	2	2
			460		2		1
			598				1
Prp40	P33203	1	184		1
			451		1
			533				1
		2	22	3	3	7	9
			28	2	3
			30	7	7	5	6
			46	1	1	1	2
			49	20	25	13	17
			54	4	4	3	3
			74	62	65	41	46
			75	36	40	25	30
			83	49	66	17	26
			104	8	8	5	6
			123			1	1
			137			1	1
			219		1
			238	13	14	8	13
		5	22	45	57	10	33
			74	2	2
			75	2	2
			83			1	3
		8	46	3	3		1
			49	10	11	1	1
			54	75	81	38	48
			144		1
		22	2	3	3	7	9
			5	45	57	10	33
			49	1	3	2	2
			83	9	15	3	3
			238		1
		23	46	25	25	13	14
			49	2	2
			83	1	2
			104	6	6	2	2
			123	2	2	1	1
			238	3	3	3	3
		28	2	2	3
			46				1
			49	16	16	12	14
			104	1	1
			137		1
			179				1
		30	2	7	7	5	6
			46	2	3	5	5
			49	34	35	28	28
			74	4	4
			83	1	1
		46	2	1	1	1	2
			8	3	3		1
			23	25	25	13	14
			28				1
			30	2	3	5	5
			83	5	6	2	3
			104	2	2	1	4
			238	12	14	4	4
		49	2	20	25	13	17
			8	10	11	1	1
			22	1	3	2	2
			23	2	2
			28	16	16	12	14
			30	34	35	28	28
		54	2	4	4	3	3
			8	75	81	38	48
			83	2	2		1
			104	2	2
			137				1
			238	3	3
			451				1
			550				1
		74	2	62	65	41	46
			5	2	2
			30	4	4
			83		2
		75	2	36	40	25	30
			5	2	2
		83	2	49	66	17	26
			5			1	3
			22	9	15	3	3
			23	1	2
			30	1	1
			46	5	6	2	3
			54	2	2		1
			74		2
			104	56	66	27	34
			123	22	24	9	9
			137	3	3
			238	2	2
			309		1
		104	2	8	8	5	6
			23	6	6	2	2
			28	1	1
			46	2	2	1	4
			54	2	2
			83	56	66	27	34
			123	15	15	8	8
		123	2			1	1
			23	2	2	1	1
			83	22	24	9	9
			104	15	15	8	8
		137	2			1	1
			28		1
			54				1
			83	3	3
			184	6	6	3	3
		144	8		1
			196	45	46	50	52
		178	513		1
			533			1	1
		179	28				1
			184		2		1
			247		1
			266		1
			461				1
		184	1		1
			137	6	6	3	3
			179		2		1
			238	1	2		2
			247		1
			372			1	1
			533		3		1
		196	144	45	46	50	52
			238	7	7	7	7
			309			1	1
		203	210	11	11	13	13
			238	2	3
		205	245	56	57	29	33
			247		1	1	1
		210	203	11	11	13	13
		219	2		1
			266	1	2
			267	1	1
			318	1	1
			374				1
			481				1
		228	238	2	2
		238	2	13	14	8	13
			22		1
			23	3	3	3	3
			46	12	14	4	4
			54	3	3
			83	2	2
			184	1	2		2
			196	7	7	7	7
			203	2	3
			228	2	2
		245	205	56	57	29	33
		247	179		1
			184		1
			205		1	1	1
		263	270	2	2	3	3
		266	179		1
			219	1	2
			318	58	84	57	82
		267	219	1	1
			318			2	3
		270	263	2	2	3	3
			331	63	64	63	67
		275	331	123	126	97	103
		309	83		1
			196			1	1
		318	219	1	1
			266	58	84	57	82
			267			2	3
		331	270	63	64	63	67
			275	123	126	97	103
		372	184			1	1
			461	8	8	7	11
		374	219				1
			496				2
		387	496		1
		446	476	3	3
		451	1		1
			54				1
			464			1	1
		461	179				1
			372	8	8	7	11
		464	451			1	1
		476	446	3	3
			481	4	4	1	1
		481	219				1
			476	4	4	1	1
			571	7	7	1	1
		485	496	26	33	17	19
			571	10	10	6	6
		496	374				2
			387		1
			485	26	33	17	19
			533	16	18	6	11
			571	7	8	3	3
		497	571	8	8	3	3
		510	550	45	45	23	26
			571	26	26	13	14
		513	178		1
			550	3	3
			571	5	5	3	3
		533	1				1
			178			1	1
			184		3		1
			496	16	18	6	11
			571	1	1
		550	54				1
			510	45	45	23	26
			513	3	3
		571	481	7	7	1	1
			485	10	10	6	6
			496	7	8	3	3
			497	8	8	3	3
			510	26	26	13	14
			513	5	5	3	3
			533	1	1
Prp42	Q03776	3	39	3	3
		39	3	3	3
		54	92	4	4	10	10
		92	54	4	4	10	10
		170	222				1
		210	497			1	2
		222	170				1
		418	458	6	6	2	2
		426	431	16	19	28	34
		431	426	16	19	28	34
		450	504	2	2	5	5
		458	418	6	6	2	2
			504	65	66	56	57
		497	210			1	2
		504	450	2	2	5	5
			458	65	66	56	57
Prp5	P21372	1	146		1
			790		2
		2	154		1		2
			482		2
			570	1	1	1	1
			709		1
		7	22	6	8
			25	14	14
			59	1	2
			75	6	6
			80	1	1
			246		1
		21	75	1	1
		22	7	6	8
			149		1
			202	8	8	5	7
			326		3
			434	19	24	16	25
			672		1
		25	7	14	14
			37	15	21	3	16
			54	3	6	2	3
			59		2
			68	1	2
			80				1
		27	30		1
			379		1
			434		1
			717		1
		30	27		1
			54	1	1
			59			2	3
			68		1
			146		2
			801			1	1
		37	25	15	21	3	16
			54	75	86	35	43
			59	31	36	10	13
			68	14	19	4	11
			75	17	17	11	13
			80	4	4	1	1
			149		1
		54	25	3	6	2	3
			30	1	1
			37	75	86	35	43
			68	50	51	28	32
			75	12	12	9	9
			80	4	4
			91	2	2
			122	2	2
		59	7	1	2
			25		2
			30			2	3
			37	31	36	10	13
			68	44	50	31	35
			75	6	7	4	5
			80	3	3
			122	1	1	1	1
			482		1
		68	25	1	2
			30		1
			37	14	19	4	11
			54	50	51	28	32
			59	44	50	31	35
			75	92	101	98	105
			80	21	21	18	19
			88	1	1	1	1
			122			2	3
			798		1
		75	7	6	6
			21	1	1
			37	17	17	11	13
			54	12	12	9	9
			59	6	7	4	5
			68	92	101	98	105
			80	104	109	84	93
			88	13	13	16	17
			91	6	6	5	8
			98		1
			122	1	1
			135	2	5
			149				1
			202		1
			372		1
			434		1		2
			658		1
			672		1
			675	2	2
			705		1
			792		1
		80	7	1	1
			25				1
			37	4	4	1	1
			54	4	4
			59	3	3
			68	21	21	18	19
			75	104	109	84	93
		88	68	1	1	1	1
			75	13	13	16	17
			98	3	4		1
			100	1	1
			101		3		1
			135		1
			301				1
			570				1
		91	54	2	2
			75	6	6	5	8
			98	9	11	8	13
			99				3
		95	135		1
			146		1
			154				1
			717	2	3		3
		98	75		1
			88	3	4		1
			91	9	11	8	13
		99	91				3
		100	88	1	1
		101	88		3		1
		102	407				1
			673				1
		122	54	2	2
			59	1	1	1	1
			68			2	3
			75	1	1
			135	373	400	141	161
			146	13	13	2	3
			149	3	3
		127	146	19	20	5	6
			717		1
		135	75	2	5
			88		1
			95		1
			122	373	400	141	161
			642		1
			666		1
			717				1
			792			1	1
		146	1		1
			30		2
			95		1
			122	13	13	2	3
			127	19	20	5	6
			149		1
			154	1	1
			666			1	1
		149	22		1
			37		1
			75				1
			122	3	3
			146		1
			372				1
			658		1
			675		1
			744				1
			798			1	1
			848		1
		154	2		1		2
			95				1
			146	1	1
			372	1	1
			570		2
			658		1
			691		1
			709		1
		194	202	5	7	3	6
			434	1	2	2	3
		196	202	6	7		3
			434	3	3
		198	202	2	4	2	2
			434			1	1
		202	22	8	8	5	7
			75		1
			194	5	7	3	6
			196	6	7		3
			198	2	4	2	2
			326	8	8	2	2
			402	4	4
			407	4	5	5	11
			434	26	26	27	27
		244	252	4	5	18	24
			301	14	19	7	11
			472	8	8	2	3
			672		2
			680	1	1
			685	7	9	17	22
			691	10	12	1	3
			700		1
			706	2	2	1	1
			716				1
		246	7		1
			301	260	279	186	200
			472	298	311	188	201
			482	2	3	1	2
			642	2	2
			650	6	6
			672	4	5		1
			675	1	1	1	1
			680	10	10	7	8
			685	10	10	2	2
			691	1	1	1	2
			706	2	2
			709			1	1
			716				1
			717	2	4	3	3
			744	1	1
			756			2	2
			780	19	22	11	13
			833	1	1
			845	1	1
		252	244	4	5	18	24
			472		1
			480	3	4
			680	1	1
		256	672	9	10
			675	8	9	5	5
			680	16	17	4	4
			685	5	5	1	1
		301	88				1
			244	14	19	7	11
			246	260	279	186	200
			472	24	24	7	7
			642	1	1
			650	5	5
			666		1
			672				1
			675	1	1
			680	18	18	5	8
			685	13	13	2	2
			691	2	3
			790		1		1
		326	22		3
			202	8	8	2	2
			379	102	143	24	29
			402	32	32	22	22
			838				1
		372	75		1
			149				1
			154	1	1
			379	41	59	11	11
			434			1	3
			705			2	2
			716				1
		379	27		1
			326	102	143	24	29
			372	41	59	11	11
			402	10	11
			666		2
			772	3	4		1
		402	202	4	4
			326	32	32	22	22
			379	10	11
		407	102				1
			202	4	5	5	11
			434	1	1	3	3
		434	22	19	24	16	25
			27		1
			75		1		2
			194	1	2	2	3
			196	3	3
			198			1	1
			202	26	26	27	27
			372			1	3
			407	1	1	3	3
			452	1	1	4	4
			472		1
			544			1	1
			559			6	6
			780	1	1
		440	666		1
		452	434	1	1	4	4
			492		1
		472	244	8	8	2	3
			246	298	311	188	201
			252		1
			301	24	24	7	7
			434		1
			650	2	2
			672	1	2
			680	3	4		1
			685	2	2
		480	252	3	4
		482	2		2
			59		1
			246	2	3	1	2
			570		1
			650		1
			666		1
			709		1
			716		1
			838		1
		492	452		1
		543	559	18	18	10	10
			717	1	1
			780	1	1
			792				1
		544	434			1	1
		559	434			6	6
			543	18	18	10	10
			570	6	7	3	3
			716		1
		570	2	1	1	1	1
			88				1
			154		2
			482		1
			559	6	7	3	3
			706		1
		604	680	1	1
		642	135		1
			246	2	2
			301	1	1
			672	3	3
			675	1	1
			680	2	2
		650	246	6	6
			301	5	5
			472	2	2
			482		1
			685		1
		658	75		1
			149		1
			154		1
			790				1
		666	135		1
			146			1	1
			301		1
			379		2
			440		1
			482		1
			673	2	2
			675	32	36	35	37
			680	20	20	11	13
			685	6	6
			691	7	7
			709		1
			792		1
		672	22		1
			75		1
			244		2
			246	4	5		1
			256	9	10
			301				1
			472	1	2
			642	3	3
			675	17	21	7	15
			680	21	28	8	19
			685	3	5		1
			691	1	3
			716		1
		673	102				1
			666	2	2
			680	3	3	5	5
			685	1	1
			691				1
		675	75	2	2
			149		1
			246	1	1	1	1
			256	8	9	5	5
			301	1	1
			642	1	1
			666	32	36	35	37
			672	17	21	7	15
			680	17	22	40	49
			685	25	27	16	21
			691	9	11	7	11
			700	1	1		1
			848				1
		680	244	1	1
			246	10	10	7	8
			252	1	1
			256	16	17	4	4
			301	18	18	5	8
			472	3	4		1
			604	1	1
			642	2	2
			666	20	20	11	13
			672	21	28	8	19
			673	3	3	5	5
			675	17	22	40	49
			691	25	27	17	21
			693	1	1	2	3
			709		1		1
			780	3	4
		685	244	7	9	17	22
			246	10	10	2	2
			256	5	5	1	1
			301	13	13	2	2
			472	2	2
			650		1
			666	6	6
			672	3	5		1
			673	1	1
			675	25	27	16	21
			700	1	1
			717		1
		691	154		1
			244	10	12	1	3
			246	1	1	1	2
			301	2	3
			666	7	7
			672	1	3
			673				1
			675	9	11	7	11
			680	25	27	17	21
			700	22	22	9	11
			705	1	2	2	2
			706	4	4	11	11
			709	1	1
			717	1	1
			780	2	2
			845	1	1
		693	680	1	1	2	3
		700	244		1
			675	1	1		1
			685	1	1
			691	22	22	9	11
			706	25	28	25	35
			709		1		1
			716	1	1	2	3
			717	6	7	6	7
			780	3	3		1
		705	75		1
			372			2	2
			691	1	2	2	2
			709	9	11	7	8
			716	3	3	2	3
			717	11	13	4	5
		706	244	2	2	1	1
			246	2	2
			570		1
			691	4	4	11	11
			700	25	28	25	35
			716	13	13	16	16
			717	16	20	6	8
			780	3	4
			792	1	1
			798	1	1		1
			833				1
			845	1	1		1
[truncated: 716 more rows]
